# Supplementary material for: ApWD40a, a Member of the WD40-Repeat Protein Family, Is Crucial for Fungal Development, Toxin Synthesis, and Pathogenicity in the Ginseng Alternaria Leaf Blight Fungus Alternaria panax
Source: J Fungi (Basel). 2025 Jan 14;11(1):59. doi: 10.3390/jof11010059 (PMC11767187; doi:10.3390/jof11010059)
Supplement: Supplementary file 1 [file jof-11-00059-s001.zip]

Archive with 1 entries (1 files):
- jof-3385838-supplementary.pdf
